# Supplementary material for: Synthesis and Biological Activity of Unsymmetrical Monoterpenylhetaryl Disulfides
Source: Molecules. 2022 Aug 10;27(16):5101. doi: 10.3390/molecules27165101 (PMC9416111; doi:10.3390/molecules27165101)
Supplement: Supplementary file 1 [file molecules-27-05101-s001.zip]

Archive with 1 entries (1 files):
- molecules-1852353-supplementary.pdf
